# Supplementary material for: Effect of Combination Therapy with Ezetimibe and Statins versus Statin Monotherapy on Carotid Intima-Media Thickness: A Systematic Review and Meta-Analysis of Randomized Controlled Trials
Source: Medicina (Kaunas). 2023 Nov 10;59(11):1980. doi: 10.3390/medicina59111980 (PMC10673457; doi:10.3390/medicina59111980)
Supplement: Supplementary file 1 [file medicina-59-01980-s001.zip]

Archive with 1 entries (1 files):
- medicina-2680902-supplementary.pdf
